# Supplementary material for: Asbestos Exposure and Severity of COVID-19
Source: Int J Environ Res Public Health. 2022 Dec 6;19(23):16305. doi: 10.3390/ijerph192316305 (PMC9739528; doi:10.3390/ijerph192316305)
Supplement: Supplementary file 1 [file ijerph-19-16305-s001.zip]

Archive with 1 entries (1 files):
- ijerph-2010212-supplementary.pdf
